# Supplementary material for: Experience of living with multimorbidity and health workers perspectives on the organization of health services for people living with multiple chronic conditions in Bahir Dar, northwest Ethiopia: a qualitative study
Source: BMC Health Serv Res. 2023 Mar 9;23:232. doi: 10.1186/s12913-023-09250-9 (PMC9995260; doi:10.1186/s12913-023-09250-9)
Supplement: Supplementary file 1 — Additional file 1. [file 12913_2023_9250_MOESM1_ESM.zip]

Archive with 3 entries (3 files):
- S1 (In-depth interview guide patients).docx
- S2 (In-depth interview guide for service providers).docx
- S3 (Code book).docx
